# Supplementary material for: The Effects of Environmental Factors on General Human Health: A Scoping Review
Source: Healthcare (Basel). 2024 Oct 24;12(21):2123. doi: 10.3390/healthcare12212123 (PMC11545045; doi:10.3390/healthcare12212123)
Supplement: Supplementary file 1 [file healthcare-12-02123-s001.zip]

Archive with 2 entries (2 files):
- supplementary_file_1.pdf
- Table S1.pdf
